# Supplementary material for: Effects of Melatonin Supplementation during Pregnancy on Reproductive Performance, Maternal–Placental–Fetal Redox Status, and Placental Mitochondrial Function in a Sow Model
Source: Antioxidants (Basel). 2021 Nov 24;10(12):1867. doi: 10.3390/antiox10121867 (PMC8698367; doi:10.3390/antiox10121867)
Supplement: Supplementary file 1 [file antioxidants-10-01867-s001.zip]

Archive with 1 entries (1 files):
- antioxidants-1393207-supplementary.pdf
